# Supplementary material for: Oligomycin-producing Streptomyces sp. newly isolated from Swiss soils efficiently protect Arabidopsis thaliana against Botrytis cinerea
Source: mSphere. 2024 Jun 12;9(7):e00667-23. doi: 10.1128/msphere.00667-23 (PMC11288007; doi:10.1128/msphere.00667-23)
Supplement: Table S1 — Isolation, identifcation, and activity of the isolated strains against the mycelial growth of multiple pathogens. [file msphere.00667-23-s0002.xlsx]

## Sheet: Tabelle1
Table S1: Isolation, identifcation, and activity of the isolated strains against the mycelial growth of multiple pathogens
				Biological activity against
Strain	Origin of isolation (GPS)	Soil type	NCBI best match	B. cinerea	F. oxysporum	A. niger	P. brassicae
S1.1	46° 50' 50.136"N 6° 37' 26.652"E	Vegetable garden soil	Streptomyces albogriseolus	-	-	-	-
S1.5	46° 50' 50.136"N 6° 37' 26.652"E	Vegetable garden soil	Micromonospora sp.	-	-	-	-
S1.6	46° 50' 50.136"N 6° 37' 26.652"E	Vegetable garden soil	Actinomadura bangladeshensis	-	-	-	-
S1.7	46° 50' 50.136"N 6° 37' 26.652"E	Vegetable garden soil	Streptomyces albogriseolus	-	-	-	-
S1.9	46° 50' 50.136"N 6° 37' 26.652"E	Vegetable garden soil	Actinomadura geliboluensis	-	-	-	-
S1.12	46° 50' 50.136"N 6° 37' 26.652"E	Vegetable garden soil	Micromonospora aurantiaca	-	-	-	+ (1mm)
S1.19	46° 50' 50.136"N 6° 37' 26.652"E	Vegetable garden soil	Actinomadura geliboluensis	-	-	-	-
S2.1	46° 47' 33.756"N 7° 9' 24.156"E	Botanical garden soil	Streptomyces thermocarboxydus	-	-	-	-
S2.5	46° 47' 33.756"N 7° 9' 24.156"E	Botanical garden soil	Streptomyces rhizosphaerihabitans	-	-	-	-
S5.1	46°45'01.1"N 6°28'17.9"E	Vegetable garden soil	Streptomyces tibetensis	+ (4mm)	+ (7mm)	+ (5mm)	+ (4mm)
S6.2	46° 50' 52.548‘’ N 6° 36' 21.6‘’ E	Forest soil	Streptomyces sp.	-	-	-	-
S11.8	46° 50' 40.668‘’ N 6° 38' 51.828‘’ E	Forest soil	Streptomyces badius	+ (4mm)	+ (1mm)	+ (10 mm)	+ (8mm)
S11.9	46° 50' 40.668‘’ N 6° 38' 51.828‘’ E	Forest soil	Streptomyces thermocarboxydus	-	-	-	-
S13.1	46° 47' 27.996‘’ N 7° 9' 2.016‘’ E	Forest soil	Streptomyces sp.	-	-	-	-
S13.2	46° 47' 27.996‘’ N 7° 9' 2.016‘’ E	Forest soil	Streptomyces californicus	+ (8mm)	+ (2mm)	+ (10mm)	+ (4mm)
