# Supplementary material for: Oligomycin-producing Streptomyces sp. newly isolated from Swiss soils efficiently protect Arabidopsis thaliana against Botrytis cinerea
Source: mSphere. 2024 Jun 12;9(7):e00667-23. doi: 10.1128/msphere.00667-23 (PMC11288007; doi:10.1128/msphere.00667-23)
Supplement: Table S2 — ESI-MS/MS fragmentation patterns of oligomycins A, B, and E, [file msphere.00667-23-s0003.xlsx]

## Sheet: Tabelle1
Table S2: ESI-MS/MS fragmentation pattern of oligomycin A, B and E. Fragment ion (Da) are indicated.
	Oligomycin A (C45H74O11)	Oligomycin B (C45H72O12)	Oligomycin E (C45H74O13)
Exact mass	791.06	805.05	820.5
[M+Na]+	813.511	8274905	843.485
[M+Na-130]+	683.448	697.427	713.423
[M+Na-214]+	599.391	613.369	627.35
[M+Na-344]+	469.328	483.308	499.302
