# Supplementary material for: Oligomycin-producing Streptomyces sp. newly isolated from Swiss soils efficiently protect Arabidopsis thaliana against Botrytis cinerea
Source: mSphere. 2024 Jun 12;9(7):e00667-23. doi: 10.1128/msphere.00667-23 (PMC11288007; doi:10.1128/msphere.00667-23)
Supplement: Table S3 — BGCs in the three strains' genomes. [file msphere.00667-23-s0004.xlsx]

## Sheet: Louviot et al Table S3
	Table S3: Heatmap of shared and unique biosynthetic gene clusters (BGCs) of Streptomyces strains S5.1, S11.8, and S13.2 predicted by antiSMASH (v. 7). Blue cells represent BGCs with a high percentage of genes within the closest known compound that have a significant BLAST hit to genes within the respective clusters, and red cells represent BGCs with relatively low percentages of genes with a sign…
			BGC type	S5.1	S11.8	S13.2	Most similar known BGC product
			lassopeptide	1	1	1	citrulassin D
			NI-siderophore	1	1	1	desferrioxamin B/desferrioxamine E
			ectoine	1	1	1	ectoine
			terpene	1	1	1	geosmin
			terpene	0.92	0.84	0.84	hopene
			T2PKS	0.83	0.83	0.83	spore pigment
			melanin	0.57	0.28	0.28	melanin
			hydrogen-cyanide	0.21	0.21	0.21	aborycin
			NI-siderophore	0.16	0.13	0.13	kinamycin
			butyrolactone	0.05	0.03		lactonamycin
			terpene	0.05		0.05	ebelactone
			T3PKS		1	1	alkylresorcinol
			lanthipeptide-class-ii,NRPS-like,NRPS		1	1	antipain
			aminopolycarboxylic-acid		1	1	melanin
			RiPP-like,phenazine		1	1	venezuelin
			NRPS		1	1	ε-Poly-L-lysine
			thioamitides		0.96	0.96	linearmycin A/linearmycin B/linearmycin C/linearmycin C
			T1PKS,hglE-KS		0.88	0.88	EDHA
			T1PKS,NRPS-like,NRPS		0.59	0.59	xantholipin
			NRPS-like		0.38	0.38	endophenazine A/endophenazine B
			melanin		0.28	0.28	lipstatin
			linaridin,NI-siderophore		0.25	0.25	peucechelin
			lanthipeptide-class-iv		0.13	0.13	FR-900520
			T2PKS,T1PKS,RiPP-like		0.09	0.09	hexacosalactone A
			NAPAA		0.05	0.05	gausemycin A/gausemycin B
			other		0.03	0.03	A-503083 A/A-503083 B/A-503083 E/A-503083 F
			terpene	1			albaflavenone
			NRP-metallophore,NRPS	1			coelichelin
			T3PKS	1			flaviolin/1,3,6,8-tetrahydroxynaphthalene
			RiPP-like,lanthipeptide-class-iii	1			informatipeptin
			terpene	1			isorenieratene
			T1PKS	0.88			oligomycin
			T1PKS,PKS-like	0.4			auroramycin
			terpene	0.21			SCO-2138
			NRPS-like,T1PKS,NRPS	0.15			BE-43547A1/BE-43547A2/BE-43547B1/BE-43547B2/BE-43547B3/BE-43547C1/BE-43547C2
			LAP,thiopeptide	0.11			bombyxamycin A/bombyxamycin B
			T3PKS,NAPAA	0.11			clipibycyclene
			NI-siderophore	0.11			paulomycin
			T1PKS,NRPS,other,butyrolactone	0.09			oxalomycin B
			terpene	0.06			A23187
			terpene	0.06			zorbamycin
			lanthipeptide-class-iii,melanin	0.05			istamycin
			RiPP-like	0.05			sisomicin
			T1PKS	0.04			chlorothricin/deschlorothricin
			terpene	0.03			A54145
			NRPS		0.16		arsono-polyketide
			terpene		0.07		Q6402A
			NRPS-like			0.8	himastatin
			NRP-metallophore,NRPS,NRPS-like,other			0.17	chloramphenicol
			RRE-containing,lanthipeptide-class-ii			0.07	mycotrienin I
			butyrolactone			0.04	neocarzinostatin
