# Supplementary material for: Oligomycin-producing Streptomyces sp. newly isolated from Swiss soils efficiently protect Arabidopsis thaliana against Botrytis cinerea
Source: mSphere. 2024 Jun 12;9(7):e00667-23. doi: 10.1128/msphere.00667-23 (PMC11288007; doi:10.1128/msphere.00667-23)
Supplement: Table S4 — BGCs and recovered metabolites. [file msphere.00667-23-s0005.xlsx]

## Sheet: Louviot et al Table S4
Table S4: List of 15 shared biosynthetic gene clusters (BGCs) between Streptomyces strains S11.8 and S13.2 predicted by antiSMASH (v. 7), along with the extracted ion chromatograms (by molecular formula) of their encoded compounds from their extracts analyzed by liquid chromatography coupled with mass spectrometry. Green cells indicate the compounds that were found only or more abundant in S11.8 …
BGC TYPE	S11.8	S13.2	Most similar known BGC product	Compound	Molecular formula	Extracted ion chromatogram
other	0.03	0.03	A-503083 A/A-503083 B/A-503083 E/A-503083 F	A-503083 A	C25H34N6O13
				A-503083 B	C24H32N6O13
				A-503083 E	C19H24N4O13
				A-503083 F	C18H22N4O13
T3PKS	1	1	alkylresorcinol	alkylresorcinol	Group of compounds
lanthipeptide-class-ii,NRPS-like,NRPS	1	1	antipain	antipain	C27H44N10O6
aminopolycarboxylic-acid	0.88	0.88	EDHA	EDHA	C12H23N5O7
RiPP-like,phenazine	0.38	0.38	endophenazine A/endophenazine B	endophenazine A	C18H16N2O2
				endophenazine B	C19H18N2O3
NRPS	0.13	0.13	FR-900520	FR-900520	Not provided in the publication
thioamitides	0.05	0.05	gausemycin A/gausemycin B	gausemycin A	C84H116ClN17O28
				gausemycin B	C87H121ClN18O29
T1PKS,hglE-KS	0.09	0.09	hexacosalactone A	hexacosalactone A	C45H65NO11
T1PKS,NRPS-like,NRPS	0.96	0.96	linearmycin A/linearmycin B/linearmycin C/linearmycin C	linearmycin A	C64H101NO16
	0.96	0.96		linearmycin B	C66H103NO16
	0.96	0.96		linearmycin C	C67H105NO16
melanin	1	1	melanin	melanin	C18H10N2O4
NRPS-like	0.28	0.28	lipstatin	lipstatin	C29H49NO5
linaridin,NI-siderophore	0.25	0.25	peucechelin	peucechelin	C25H44N10O10
lanthipeptide-class-iv	1	1	venezuelin	venezuelin A	C24H21N3O6
	1	1		venezuelin G*	C10H13NO3
T2PKS,T1PKS,RiPP-like	0.59	0.59	xantholipin	xantholipin	C27H18ClNO10
NAPAA	1	1	ε-Poly-L-lysine	ε-Poly-L-lysine	(C6H12N2O)n
* Detected with good resolution in S5.1
